# Supplementary material for: Commercial Simplex and Multiplex PCR Assays for the Detection of Intestinal Parasites Giardia intestinalis, Entamoeba spp., and Cryptosporidium spp.: Comparative Evaluation of Seven Commercial PCR Kits with Routine In-House Simplex PCR Assays
Source: Microorganisms. 2021 Nov 10;9(11):2325. doi: 10.3390/microorganisms9112325 (PMC8623296; doi:10.3390/microorganisms9112325)
Supplement: Supplementary file 1 [file microorganisms-09-02325-s001.zip]

Archive with 1 entries (1 files):
- microorganisms-1443472-supplementary.pdf
